# Supplementary material for: Determining the influence of LPI, GCI and IR on FDI: A study on the Asia and Pacific Region
Source: PLoS One. 2023 Feb 1;18(2):e0281246. doi: 10.1371/journal.pone.0281246 (PMC9891520; doi:10.1371/journal.pone.0281246)
Supplement: S1 Appendix — (XLSX) [file pone.0281246.s001.xlsx]

## Sheet: Sheet1
Country	Year	LPI	GCI	IR	FDI
Armenia	2007	2.13682	3.75	12.6947	6.67672e+08
Armenia	2010	2.52413	3.76	10.6076	5.29321e+08
Armenia	2012	2.56437	4.02	11.2812	4.96637e+08
Armenia	2014	2.67272	4.01	13.7812	4.06578e+08
Armenia	2016	2.20551	4.07	17.0424	3.33733e+08
Armenia	2018	2.60761	4.193	9.73398	2.66825e+08
Australia	2007	3.79034	5.29	3.03216	4.44401e+10
Australia	2010	3.84062	5.11	6.04137	3.52107e+10
Australia	2012	3.7265	5.12	5.02518	5.75504e+10
Australia	2014	3.81078	5.08	4.40525	6.31955e+10
Australia	2016	3.79338	5.19	5.98574	4.29695e+10
Australia	2018	3.75143	5.523	3.31275	6.15267e+10
Azerbaijan	2007	2.291	4.06	-1.20386	4594234000
Azerbaijan	2010	2.63955	4.29	6.03791	3352997000
Azerbaijan	2012	2.48112	4.41	15.0721	5293250000
Azerbaijan	2014	2.44838	4.53	19.4464	4430466000
Bahrain	2007	3.15227	4.28	-0.15612	1.75631e+09
Bahrain	2010	3.37284	4.54	-0.180216	1.55771e+08
Bahrain	2012	3.05337	4.63	2.93185	1.54468e+09
Bahrain	2014	3.08312	4.48	7.66733	1.51862e+09
Bangladesh	2007	2.47139	3.46	5.78911	6.5103e+08
Bangladesh	2010	2.74278	3.64	4.73612	1232258247
Bangladesh	2014	2.56334	3.72	6.88587	2539190940
Bangladesh	2016	2.6639	3.8	3.44925	2332724781
Bangladesh	2018	2.57658	3.647	3.83858	2421626238
Brunei Darussalam	2016	2.87049	4.35	16.1483	-1.50551e+08
Brunei Darussalam	2018	2.70656	4.298	-3.40389	5.16203e+08
China	2007	3.32194	4.24	-0.259571	1.56249e+11
China	2010	3.48904	4.84	-1.0024	2.43703e+11
China	2012	3.51702	4.83	3.5852	2.41214e+11
China	2014	3.53146	4.89	4.52231	2.68097e+11
China	2016	3.6611	4.95	2.90182	1.7475e+11
China	2018	3.60515	5.082	0.821502	2.35365e+11
Egypt	2007	2.37084	4.07	-0.07763	11578100000
Egypt	2010	2.61461	4	0.818722	6385600000
Egypt	2012	2.97895	3.73	-6.26272	2797700000
Egypt	2014	2.96591	3.6	0.414129	4612200000
Egypt	2016	3.18496	3.67	6.92201	8106800000
Egypt	2018	2.8249	3.752	-2.56086	8141300000
Georgia	2010	2.61283	3.86	1.45009	9.20916e+08
Georgia	2012	2.77407	4.07	14.2777	9.68196e+08
Georgia	2014	2.50749	4.22	7.36603	1.83688e+09
Georgia	2016	2.35301	4.32	9.74631	1.6584e+09
Georgia	2018	2.44282	4.263	6.47586	1.25971e+09
Hong Kong SAR	2007	4.00352	5.46	4.29043	2.58676e+12
Hong Kong SAR	2010	3.87652	5.3	4.71658	1.29814e+12
Hong Kong SAR	2012	4.12136	5.41	1.40539	1.39986e+12
Hong Kong SAR	2014	3.82676	5.46	2.09011	1.30169e+12
Hong Kong SAR	2016	4.0691	5.48	3.30818	2.18054e+12
Hong Kong SAR	2018	3.92007	5.761	1.33528	4.46484e+11
India	2007	3.07091	4.44	5.68184	2.52277e+10
India	2010	3.11508	4.33	-1.98386	2.73969e+10
India	2012	3.07589	4.32	2.47352	2.39957e+10
India	2014	3.08014	4.21	6.69518	3.45766e+10
India	2016	3.42004	4.52	6.23271	4.44586e+10
India	2018	3.17657	4.34	5.51096	4.21175e+10
Indonesia	2007	3.0097	4.26	2.33967	6928480000
Indonesia	2010	2.76039	4.43	-1.7461	1.5292e+10
Indonesia	2012	2.94478	4.4	7.75019	2.12008e+10
Indonesia	2014	3.08181	4.57	6.79212	2.51207e+10
Indonesia	2016	2.98454	4.52	9.22443	4.54171e+09
Indonesia	2018	3.15006	4.543	6.47125	1.89098e+10
Iran	2010	2.57398	4.14	-3.35048	3648972410
Iran	2012	2.4894	4.22	-10.4955	4661734400
Iran	2016	2.60125	4.12	16.1335	3372000000
Israel	2014	3.26045	4.95	2.8727	6048900000
Israel	2016	3.66033	5.18	2.36338	11988000000
Israel	2018	3.3078	5.362	2.19198	21514500000
Japan	2007	4.02355	5.6	2.60688	2.16312e+10
Japan	2010	3.96589	5.37	3.54576	7.44098e+09
Japan	2012	3.93286	5.4	2.18008	5.46963e+08
Japan	2014	3.91462	5.47	-0.459382	1.97522e+10
Japan	2016	3.97046	5.48	0.622193	4.09542e+10
Jordan	2007	2.88992	4.25	3.45213	2622144779
Jordan	2010	2.73772	4.21	0.875956	1688394366
Jordan	2012	2.55663	4.23	3.9902	1548450704
Jordan	2014	2.87392	4.25	5.36001	2178450704
Jordan	2016	2.95661	4.29	6.66225	1552957746
Jordan	2018	2.68797	4.151	6.83361	9.5493e+08
Korea, Rep.	2010	3.6372	4.93	2.70025	9497400000
Korea, Rep.	2012	3.69543	5.12	4.09279	9495900000
Korea, Rep.	2014	3.66624	4.96	3.32627	9273600000
Korea, Rep.	2016	3.71713	5.03	1.35456	12104300000
Korea, Rep.	2018	3.61216	5.516	3.16427	12182600000
Kuwait	2007	2.98512	4.41	4.05429	1.11536e+08
Kuwait	2010	3.28126	4.59	-5.11388	1.30463e+09
Kuwait	2012	2.82963	4.56	-2.30357	2.87259e+09
Kuwait	2014	3.0113	4.51	11.8255	4.85807e+08
Kuwait	2016	3.15162	4.53	12.145	2.92027e+08
Kuwait	2018	2.86121	4.347	-6.88957	-2.13776e+07
Kyrgyz Republic	2007	2.34966	3.31	7.26173	2.07919e+08
Kyrgyz Republic	2010	2.61912	3.49	12.438	472768300
Kyrgyz Republic	2012	2.35324	3.44	13.1976	260927500
Kyrgyz Republic	2014	2.20934	3.73	10.8087	343010700
Kyrgyz Republic	2016	2.15593	3.75	17.4269	619220700
Kyrgyz Republic	2018	2.54609	3.71	15.5303	144222600
Lebanon	2010	3.33847	3.89	7.71343	4279880835
Lebanon	2012	2.58015	3.88	-0.28745	3111315000
Lebanon	2014	2.7258	3.68	7.11695	2862509427
Lebanon	2016	2.71726	3.84	7.28877	2568485071
Lebanon	2018	2.71685	4.039	3.44915	2653921503
Malaysia	2007	3.48023	5.11	1.45674	9.07137e+09
Malaysia	2010	3.44098	4.88	-2.11328	1.08858e+10
Malaysia	2012	3.49404	5.06	3.74842	8.89577e+09
Malaysia	2014	3.59043	5.16	2.06852	1.06194e+10
Malaysia	2016	3.42631	5.16	2.82595	1.34701e+10
Malaysia	2018	3.22089	5.208	4.22649	8.30448e+09
Mongolia	2007	2.08491	3.6	9.13724	372759900
Mongolia	2010	2.25048	3.75	-13.7302	1691421732
Mongolia	2012	2.25026	3.87	4.72533	4272473223
Mongolia	2014	2.35561	3.83	10.7741	3.37768e+08
Mongolia	2016	2.50606	3.84	17.131	-4156404704
Mongolia	2018	2.37327	3.689	8.58065	1951528196
New Zealand	2007	3.74816	5.15	3.10717	4.33551e+09
New Zealand	2010	3.64813	4.92	3.08569	2.86307e+08
New Zealand	2012	3.42034	5.09	5.97425	3.84688e+09
New Zealand	2014	3.64389	5.2	5.36875	3.25156e+09
New Zealand	2016	3.388	5.31	2.48351	1.87511e+09
New Zealand	2018	3.87564	5.425	-1.99524	2.61418e+09
Oman	2010	2.83946	4.61	-7.34554	1.24265e+09
Oman	2012	2.88749	4.65	2.44052	1.36463e+09
Oman	2014	2.99503	4.46	3.93984	1.28635e+09
Oman	2016	3.23431	4.28	15.2776	2.26528e+09
Oman	2018	3.19684	4.508	-6.03714	5.94122e+09
Pakistan	2007	2.61855	3.66	4.18927	5590000000
Pakistan	2010	2.53025	3.48	2.8798	2022000000
Pakistan	2012	2.82561	3.52	7.12531	859000000
Pakistan	2014	2.82543	3.42	4.02047	1887000000
Pakistan	2016	2.92322	3.49	8.32146	2576000000
Pakistan	2018	2.4192	3.577	5.92581	1737000000
Philippines	2007	2.68924	4	5.3576	2.91872e+09
Philippines	2010	3.14193	3.96	3.16351	1.07039e+09
Philippines	2012	3.02486	4.23	3.61327	3.21542e+09
Philippines	2014	3.00384	4.4	2.3996	5.73957e+09
Philippines	2016	2.85626	4.36	4.30655	8.27955e+09
Philippines	2018	2.90366	4.347	2.29211	9.9486e+09
Qatar	2007	2.97633	4.55	-3.19143	4700000000
Qatar	2010	2.95016	5.1	0.27306	4.67033e+09
Qatar	2012	3.32141	5.38	-0.892371	3.95879e+08
Qatar	2014	3.51666	5.24	6.5437	1.04038e+09
Qatar	2016	3.59923	5.23	14.3012	7.73901e+08
Qatar	2018	3.4742	4.97	-6.61282	-2.18626e+09
Russian Federation	2007	2.36838	4.08	-3.34493	55873680000
Russian Federation	2010	2.60857	4.24	-2.95508	43167780000
Russian Federation	2012	2.58496	4.2	0.176417	50587560000
Russian Federation	2014	2.69448	4.37	3.39715	22031340000
Russian Federation	2016	2.57086	4.51	9.48435	32538900000
Russian Federation	2018	2.75689	4.592	-1.02844	8784850000
Singapore	2007	4.19034	5.63	-0.553483	4.73379e+10
Singapore	2010	4.09009	5.48	4.23074	5.53224e+10
Singapore	2012	4.12581	5.67	4.8868	5.53108e+10
Singapore	2014	4.00445	5.65	5.63483	6.86985e+10
Singapore	2016	4.14363	5.72	4.67262	6.7912e+10
Singapore	2018	3.99612	5.845	1.91815	8.31108e+10
Sri Lanka	2007	2.39961	3.87	2.67321	603000000
Sri Lanka	2010	2.28841	4.25	-10.2458	477559000
Sri Lanka	2012	2.75042	4.19	2.21414	9.41117e+08
Sri Lanka	2014	2.69524	4.19	4.78602	8.93629e+08
Sri Lanka	2018	2.59793	3.92	7.44271	1614044009
Tajikistan	2007	1.93332	3.5	-3.36221	359967400
Tajikistan	2010	2.34663	3.53	9.72594	93940670
Tajikistan	2012	2.28368	3.8	8.24612	241736370
Tajikistan	2014	2.52742	3.93	18.8653	326593810
Tajikistan	2016	2.06274	4.12	24.2704	2.41616e+08
Tajikistan	2018	2.33956	3.654	24.096	2.20862e+08
Thailand	2007	3.31144	4.58	3.48699	8.6339e+09
Thailand	2010	3.29227	4.51	0.243129	1.47467e+10
Thailand	2012	3.17615	4.52	3.21676	1.2899e+10
Thailand	2014	3.42958	4.66	3.45784	4.97546e+09
Thailand	2016	3.2551	4.64	1.78512	3.48618e+09
Thailand	2018	3.41106	4.725	2.67609	1.31863e+10
Vietnam	2007	2.88885	3.89	1.41364	6700000000
Vietnam	2010	2.96461	4.27	0.946653	8000000000
Vietnam	2012	3.00447	4.11	2.29489	8368000000
Vietnam	2014	3.15476	4.23	4.82587	9200000000
Vietnam	2016	2.97663	4.31	5.7851	12600000000
Vietnam	2018	3.27398	4.067	3.84317	12600000000
